# Supplementary material for: New Insights into Dose-Dependent Effects of Curcumin on ARPE-19 Cells
Source: Int J Mol Sci. 2022 Nov 25;23(23):14771. doi: 10.3390/ijms232314771 (PMC9738655; doi:10.3390/ijms232314771)
Supplement: Supplementary file 1 [file ijms-23-14771-s001.zip]

Archive with 1 entries (1 files):
- ijms-2029297-supplementary.pdf
